# Supplementary material for: IL17RA and IL21R polymorphisms influence type 1 diabetes predisposition and autoimmune phenotypes
Source: Front Endocrinol (Lausanne). 2025 Sep 4;16:1620509. doi: 10.3389/fendo.2025.1620509 (PMC12444888; doi:10.3389/fendo.2025.1620509)
Supplement: Supplementary file 1 [file Table1.xlsx]

## Sheet: Suppl 1 Demographic data
SupplementaryTable 1 Clinical and demographic characteristics of patients with type 1 diabetes (T1D) and healthy controls
Data		T1D (N=639)		Controls (N=653)		p
		%	Mean±SD	N (%)
age (years)			25.3 ± 112.8		28.7 ± 11.6	<0.001
diabetes duration (years)			13.2 ± 10.9		-----	-----
Age at diagnosis (years)			11.9 ± 7.8		-----	-----
Sex	Male	265 (41.5)		407 (62.4)		<0.001
	Female	374 (58.5)		245 (37.6)
Self referred skin colour	White	500 (80.3)		398 (63.6)		<0.001
	Non-white	123 (19.7)		228 (36.4)
Glucose levels (mg/dL)			192.1 ± 115.8		83.6 ± 9.8	<0.001
HbA1c (%)			8.4 ± 2.3		5.4 ± 0.5	<0.001
Pancreatic	Anti-GAD	253 (47.5)		8 (1.2)		<0.001
Autoantibodies	Anti-IA2	215 (42.7)		13 (2.0)		<0.001
	Anti-ZnT8	164 (48.2)		6 (1.9)		<0.001
Extra-pancreatic	Anti-parietal cell	23 (8.4)		2 (0.8)		<0.001
autoantibodies	Anti-nuclear	50 (21.1)		8 (3.0)		<0.001
	Anti-endomysium	13 (4.3)		---		<0.001
	Anti-thyroperoxidase	119 (29.5)		30 (6.9)		<0.001
	Antithyroglobulin	105 (26.1)		39 (9.0)		<0.001
	TRAb	15 (5.9)		1 (0.3)		<0.001
Data: mean ± standard deviation or percentage (%)
anti- glutamic acid decarboxylase (anti-GAD65), anti-tyrosine phosphatase (anti-IA2), anti-zinc transporter 8 (Anti-ZnT8), anti-TSH receptor (TRAb)

## Sheet: Suppl 2 HWE
Supplement Table 2 : Genotypic frequencies and Hardy-Weinberg Equilibrium data of variants of IL-17RA, IL-21R and common gamma chains in T1D and control groups
IL-17RA variants	Genotypes	T1D					Control
		N	%	MAF	EHW (χ2)	p	N	%	MAF	EHW(χ2)	p
rs5748863 (IL17RA)	AA	192	30.8	0.446	0.02	0.88	175	27.3	0.462	2.48	0.12
	AG	306	49.1				338	52.8
	GG	125	20.1				127	19.8
rs2241049 (IL17RA)	AA	220	36.7	0.394	0.01	0.92	278	43.8	0.348	1.99	0.16
	AG	285	47.6				272	42.8
	GG	94	15.7				85	13.4
rs879577 (IL17RA)	GG	311	50.7	0.28	1.57	0.21	295	47.8	0.31	2.84	0.09
	AG	260	42.4				250	40.5
	AA	42	6.9				72	11.7
rs5992628 (IL17RA)	GG	192	31.4	0.453	1.98	0.16	190	30.2	0.436	2.52	0.11
	TG	286	46.7				329	52.3
	TT	134	21.9				110	17.5
IL-21R variants
rs2214537 (IL21R)	CC	220	37.3	0.39	0.003	0.95	218	35.1	0.404	0.17	0.68
	CG	280	47.5				304	49
	GG	90	15.3				99	15.9
rs7199138 (IL21R)	GG	266	43.5	0.335	0.65	0.42	308	48.7	0.306	0.44	0.51
	GC	281	46				262	41.4
	CC	64	10.5				63	10
rs3093315 (IL21R)	GG	266	42.7	0.352	0.5	0.48	255	39.6	0.362	1.55	0.21
	TG	276	44.3				312	48.4
	TT	81	13				77	12
rs2285452 (IL21R)	GG	313	51.1	0.285	0.02	0.8	324	51.3	0.285	0.02	0.89
	AG	251	40.9				256	40.5
	AA	49	8				52	8.2
MAF: Minor Allele Frequency; A: adenine; C: cytosine; G: guanine; T: thymine; Intronic: Transcription variant occurring within an intron; Missense:
Carrying a sequence that changes one or more base pairs, resulting in a different sequence of amino acids, preserving its length;
Upstream: Variant located in the 5’; 3´UTR: Termination codon, 3’ untranslated region; CEU: samples of individuals from northern and western Europe;
YRI: Samples from Nigeria; 1000 Genome (database).
T1D - type 1 diabetes

## Sheet: Suppl3- IL-17RA,IL-21R variants
Supplement Table 3 : Frquency of selected variants of IL-17RA, IL-21R and common gamma-chain
GENE	Variants	Rare allele	MAF	MAF	MAF	MAF	MAF
			T1D	Control	Global	CEU	YRI
IL17RA	rs5748863	G	45% (G)	46% (G)	44% (A)	41% (G)	26% (A)	Intrônic
22q11.1	rs2241049	G	39% (G)	35% (G)	36% (G)	33% (G)	39 % (G)	Intrônic
	rs879577	A (3’-5’)	28% (A)	31% (A)	27% (A)	34% (A)	47%(G)	Missense
	rs5992628	T	45% (T)	44% (T)	49% (G)	42 % (T)	44% (T)	3' UTR
IL21R	rs2214537	G	39% (G)	40% (G)	34% (C)	34% (C )	47% (C )	Upstream
16p11	rs7199138	C	34% (C)	31% (C)	42% (C)	33% ( C)	42% ( C)	Intrônic
	rs3093315	T	35% (T)	36% (T)	37% (T)	46% (T)	25% (T)	Intrônic
	rs2285452	A	29% (A)	29% (A)	23% (A)	25% (A)	42% (A)	3' UTR
MAF - minor allele frequency
CEU- individuals from northen and westernEurope
IRI- individuals from Nigeria
T1D- Type 1 diabetes

## Sheet: Suppl 4- IL-17RA extra-pancr AB
Supplement Table 4: Association of extrapancreatic antibodies with IL17A receptor gene variants in patients with type 1 diabetes.
Variante	Genotypes	Anti-célula parietal	P	antinuclear factor	p	Anti-endomisium	p	Anti-peroxidase	p	anti-TSH receptor	P	Anti-tireoglobulin	p	OR adj	IC (95%)	p adj
		N (%)		N (%)		N (%)		N (%)		N (%)		N (%)
rs5748863	AA	7 (8.7)	0.651	16 (29.6)	0.133	3 (3.1)	0.926	33 (28.4)	0.492	5 (6.8)	0.692	29 (25,4)	0.652
	AG	13 (9.8)		24 (20.0)		6 (4.1)		63 (32.1)		6 (4.8)		55 (28.0)
	GG	3 (5.2)		8 (14.3)		3 (4.8)		21 (25.3)		4 (7.8)		19 (22.9)
rs2241049	AA	9 (9.2)	0.547	20 (24.0)	0.802	3 (2.8)	0.305	47 (34.3)	0.211	4 (4.5)	0.648	37 (27.4)	0.466
	AG	11 (8.7)		22 (20.8)		5 (3.6)		48 (26.5)		7 (6.0)		47 (26.1)
	GG	1 (2.9)		7 (19.4)		4 (8.1)		15 (24.2)		3 (8.8)		12 (19.3)
rs879577	GG	10 (7.3)	0.553	29 (25.4)	0.152	8 (4.9)	0.833	57 (28.0)	0.889	3 (2.4)	0.083	54 (26.3)	0.786
	AG	10 (8.8)		19 (19.0)		4 (3.4)		48 (30.2)		9 (8.7)		42 (26.8)
	AA	3 (14.3)		1 (5.8)		1 (4.2)		9 (30.0)		1 (5.9)		6 (20.7)
rs5992628	GG	7 (8.8)	1	15 (2.3)	0.828	1 (1.1)	0.179	28 (25.7)	0.43	2 (2.7)	0.185	22 (19.6)	0.048*
	TG	11 (8.5)		23 (19.7)		9 (6.3)		61 (31.6)		8 (6.6)		60 (31.4)		1.93	(1.1 - 3.42)	0.073
	TT	4 (7.2)		11 (22.0)		3 (4.8)		22 (25.6)		5 (10.9)		18 (21.7)

## Sheet: Suppl 5 IL-21R pancr AB
Supplement Table 5. Associations of IL-21R variants with pancreatic autoantibodies in type 1 diabetes patients
Variants	Genotypes	Anti-GAD65	p	Anti-ZnT8	p	Anti-IA2	p
		N (%)		N(%)		N (%)
rs2214537 (IL21R)	CC	84 (45.7)	0.442	55 (44.7)	0.271	77 (44.8)	0.806
	CG	120 (51.0)		71 (47.3)		93 (41.5)
	GG	33 (44.6)		28 (58.3)		31 (43.7)
rs7199138 (IL21R)	GG	107 (48.0)	0.456	67 (43.5)	0.071	83 (39.3)	0.332
	GC	107 (45.3)		81 (55.1)		98 (43.9)
	CC	29 (54.7)		12 (38.7)		25 (50.0)
rs3093315 (IL21R)	GG	111 (50.7)	0.531	64 (42.7)	0.205	81 (39.5)	0.093
	TG	105 (45.7)		70 (52.6)		91 (41.9)
	TT	33 (45.8)		28 (51.9)		38 (54.3)
rs2285452 (IL21R)	GG	120 (44.9)	0.11	81 (47.1)	0.91	104 (40.9)	0.841
	AG	101 (48.8)		64 (49.6)		83 (43.2)
	AA	25 (62.5)		15 (48.4)		17 (44.7)
Islet Autoantibodies: anti- glutamic acid decarboxylase (anti-GAD65). anti-tyrosine phosphatase (anti-IA2). anti-zinc transporter 8 (Anti-ZnT8

## Sheet: Suppl 6 thyroid status
Supplementary Table 6: Influence of IL-21R variants on levothyroxine replacement in patients with T1D
IL-21R	Alleles	treated with Levothyroxine	without treatment	OR	CI 95%	p
Variants		N (%)	N (%)
rs2285452	A	78 (22.16)	274(77.84)	1427	(1.049-19420	0.0272
	G	146 (16.63)	732 (83.37)
rs3093315	T	95 (21.49)	347 (78.51)	1329	(0.9935-1.779)	0.058
	G	139 (17.08)	675 (82.92)

## Sheet: Suppl 7-8 Expression of IL-21R
Supplementary Table 7 - Expression of IL-21R (%) in patients with T1D and health controls								Supplement Table 8- Expression of IL-21R (%) in patients with T1D and controls in CD3+, CD4+ and CD8+ T cells (individual data)
	Patients with T1D		Controls		p			Patients with T1D	CD3 total	CD4 total	CD8 total	IL-21R + CD3 - total	IL-21R + CD3 - %	IL-21R + CD4 total	IL-21R + CD4 - %	IL-2R + CD8 total	IL-21R + CD-8 -%
	median	(25-75)	median	(25-75)				1	1996.92	762.825	523.194	357.449	0.179	126.006	0.0631	166.743	0.0835
CD3+T cell	27.4	18.0-44.8	35.0	32.1-42.9	0.0178			2	3285	1514.38	588.015	204.984	0.0624	63.072	0.0192	130.086	0.0396
CD4+T cell	10.02	6.49-14.58	17.0	11.7-23.85	0.0028			3	3058	1314.94	654.412	394.482	0.129	80.1196	0.0262	229.044	0.0749
CD8+T cell	16.5	9.53-22.0	15.7	13.6-18.7	0.8986			4	1606.13	526.811	379.047	354.955	0.221	131.703	0.082	171.856	0.107
								5	3844.8	1895.49	753.581	457.531	0.119	203.005	0.0528	219.154	0.057
								6	1647.8	759.636	444.906	252.113	0.153	104.8	0.0636	130.176	0.079
								7	1688.4	682.114	459.245	285.34	0.169	112.954	0.0669	147.566	0.0874
								8	2040	769.08	583.44	540.6	0.265	144.024	0.0706	383.52	0.188
								9	3024	958.608	837.648	695.52	0.23	179.928	0.0595	498.96	0.165
								10	1729.2	847.308	408.091	501.468	0.29	174.649	0.101	264.568	0.153
								11	2367	1069.88	740.871	648.558	0.274	130.185	0.055	487.602	0.206
								12	1980	1126.62	409.86	356.4	0.18	129.492	0.0654	211.86	0.107
								13	2051.4	857.485	699.527	295.402	0.144	203.704	0.0993	56.2084	0.0274
								14	2105.6	798.022	572.723	355.846	0.169			206.138	0.0979
								15	1375.4	433.251	325.97	394.74	0.287	108.106	0.0786	236.569	0.172
								16	1554	750.582	354.312	475.524	0.306	205.128	0.132	231.546	0.149
								17	3402	1490.08	870.912	666.792	0.196	204.12	0.06	377.622	0.111
								18	1892.5	817.56	529.9	397.425	0.21	208.175	0.11	136.26	0.072
								19	2013.2	978.415	438.878	394.587	0.196	171.323	0.0851	196.086	0.0974
								20	1514.8	466.558	289.327	339.315	0.224	131.788	0.087	144.36	0.0953
								21	2537.5	1223.08	558.25	1053.06	0.415	436.45	0.172	570.938	0.225
								22	1892.7	675.694	529.956	904.711	0.478	259.3	0.137	571.595	0.302
								23	3162	1008.68	559.674	1495.63	0.473	559.674	0.177	818.958	0.259
								24	1654.8	557.668	680.123	886.973	0.536	225.053	0.136	622.205	0.376
								25	1709.4	747.008	468.376	494.017	0.289	186.325	0.109	292.307	0.171
								26	1038	329.046	200.334	357.072	0.344	100.375	0.0967	236.664	0.228
								27	2209.2	841.705	771.011	989.722	0.448	251.849	0.114	722.408	0.327
								28	1581.6	612.079	363.768	828.758	0.524	439.685	0.278	347.952	0.22
								29	2374.4	1023.37	655.334	1101.72	0.464	574.605	0.242	486.752	0.205
								30	1929.2	914.441	513.167	1223.11	0.634	0	0.39	453.362	0.235
								31	3738.8	1850.71	811.32	2340.49	0.626	1611.42	0.431	680.462	0.182
								32	740.6	221.439	176.263	284.39	0.384	151.823	0.205	132.567	0.179
								33	2150.4	974.131	606.413	578.458	0.269	290.304	0.135	258.048	0.12
								34	1685.2	616.783	662.284	776.877	0.461	325.244	0.193	444.893	0.264
								35	1231.2	357.048	445.694	360.742	0.293	125.582	0.102	217.922	0.177
								Health Controls	CD3 total	CD4 total	CD8 total	IL-21R + CD3 - total	IL-21R + CD3 - %	IL-21R + CD4 total	IL-21R + CD4 - %	IL-2R + CD8 total	IL-21R + CD-8 -%
								36	2766.4	1294.68	658.403	23702.5	0.146	5.256	0.081	2.916	0.0522
								37	1248.9	342.199	290.994	10766.8	0.35	12.95	0.182	6.734	0.151
								38	2489	978.177	664.563	25253.4	0.347	13.186	0.199	7.562	0.157
								39	1204.2	482.884	198.693	7749.03	0.309	12.051	0.12	4.68	0.171
								40	2718	934.992	790.938	31637.5	0.435	17.4	0.071	2.84	0.043
								41	3915.1	1957.55	1100.14	45105.9	0.833	34.153	0.497	20.377	0.32
								42	2789.6	1115.84	557.92	23432.6	0.358	15.036	0.229	9.618	0.116
								43	2756	1287.05	537.42	23109.1	0.498	21.414	0.331	14.233	0.137
								44	2596	911.196	750.244	33010.7	0.335	14.74	0.169	7.436	0.156
								45	2050.3	760.661	555.631	25003.4	0.278	12.51	0.0631	2.8395	0.184
								46	1224.09	503.101	268.076	12331.5	0.43	19.78	0.274	12.604	0.142
								47	2577.6	904.738	786.168	36949.9	0.396	18.612	0.11	5.17	0.274
								48	2082.2	951.565	464.331	22287.9	0.182	8.736	0.0591	2.8368	0.11
								49	1773.9	753.908	413.319	20252.6	0.316	15.484	0.185	9.065	0.135
								50	1100.37	304.802	352.118	17605.9	0.326	16.3	0.14	7	0.162
								51	1335.6	638.417	320.544	16347.7	0.352	17.952	0.159	8.109	0.19
								52	2281.5	789.399	508.774	26456.3	0.427	22.204	0.243	12.636	0.169
								53	1065.6	394.272	244.022	12933.2	0.283	14.999	0.114	6.042	0.157
								54	2037.64	933.237	434.016	23436.9	0.33	17.82	0.234	12.636	0.094
								55	900	251.1	179.1	9850.5	0.373	20.515	0.157	8.635	0.209
								56	1614.27	603.738	497.196	27843	0.328	18.368	0.16	8.96	0.154
								57	1324	484.584	246.264	14037	0.68	38.76	0.399	22.743	0.17
								58	1814.4	640.483	449.971	26098.3	0.712	41.296	0.356	20.648	0.21
								59	1414.6	454.087	403.161	23786.5	0.428	25.252	0.198	11.682	0.21
								60	1832.5	679.857	568.075	34084.5	0.346	20.76	0.17	10.2	0.157
